# Supplementary material for: Understanding language barriers within patient portals: workarounds and opportunities for Spanish-speaking caregivers
Source: JAMIA Open. 2026 Jan 27;9(1):ooag007. doi: 10.1093/jamiaopen/ooag007 (PMC12870847; doi:10.1093/jamiaopen/ooag007)
Supplement: ooag007_Supplementary_Data [file ooag007_supplementary_data.zip]

Archive with 1 entries (1 files):
- Supplement Interview Guide.pdf
